# Supplementary material for: Synthetic Retinoid Seletinoid G Improves Skin Barrier Function through Wound Healing and Collagen Realignment in Human Skin Equivalents
Source: Int J Mol Sci. 2020 Apr 30;21(9):3198. doi: 10.3390/ijms21093198 (PMC7247558; doi:10.3390/ijms21093198)
Supplement: Supplementary file 1 [file ijms-21-03198-s001.zip]

Archive with 1 entries (1 files):
- ijms-774632-supplementary.avi
